# Supplementary material for: Humoral Immune Response in Immunized Sheep with Bovine Coronavirus Glycoproteins Delivered via an Adenoviral Vector
Source: Pathogens. 2024 Jun 21;13(7):523. doi: 10.3390/pathogens13070523 (PMC11280461; doi:10.3390/pathogens13070523)
Supplement: Supplementary file 1 [file pathogens-13-00523-s001.zip]

Archive with 1 entries (1 files):
- pathogens-3039664-supplementary.pdf
